# Supplementary material for: Transmission ratio distortion is frequent in Arabidopsis thaliana controlled crosses
Source: Heredity (Edinb). 2018 Jun 28;122(3):294–304. doi: 10.1038/s41437-018-0107-9 (PMC6169738; doi:10.1038/s41437-018-0107-9)
Supplement: Supplementary file 7 — Table S1 [file 41437_2018_107_MOESM7_ESM.xlsx]

## Sheet: Sheet1
Table 1. Germplam information for surveyed F2 populations.
Population ID	Female grandparent	Male grandparent	Passed QC (1=yes, 0=no)	Distorted (P-value) (1=yes, 0=no)	Distorted (Z-score) (1=yes, 0=no)	Follow-up sequencing (1=yes, 0=no)
POP001	ICE49	ICE21	1	0	0	0
POP002	ICE49	ICE61	1	0	0	0
POP003	ICE49	ICE71	1	0	0	0
POP004	ICE49	ICE91	1	1	1	0
POP005	ICE49	ICE107	1	1	1	0
POP006	ICE49	ICE150	1	1	1	0
POP007	ICE49	ICE153	1	1	1	1
POP008	ICE49	ICE169	1	1	1	0
POP009	ICE49	ICE226	1	0	0	0
POP010	ICE49	Cdm-0	1	1	1	0
POP011	ICE49	Koch-1	1	1	1	0
POP012	ICE49	Mer-6	1	0	1	0
POP013	ICE49	Qui-0	1	0	0	0
POP014	ICE49	Star-8	1	0	0	0
POP015	ICE49	Tuescha9	1	0	0	0
POP016	ICE49	WalhaesB4	1	0	0	0
POP017	ICE49	Yeg-1	1	0	0	0
POP018	ICE63	ICE29	1	0	0	0
POP019	ICE63	ICE60	1	0	0	0
POP020	ICE63	ICE75	1	0	0	0
POP021	ICE63	ICE79	1	1	1	0
POP022	ICE63	ICE104	1	1	1	0
POP023	ICE63	ICE111	1	0	1	0
POP024	ICE63	ICE138	1	1	1	0
POP025	ICE63	ICE152	1	0	0	0
POP026	ICE63	ICE216	1	1	1	1
POP027	ICE63	ICE226	1	0	1	0
POP028	ICE63	Cdm-0	1	1	1	0
POP029	ICE63	Don-0	0	0	0	0
POP030	ICE63	Lag2.2	1	0	1	0
POP031	ICE63	Pra-6	0	0	0	0
POP032	ICE63	Star-8	1	1	1	0
POP033	ICE63	TueSB30-3	1	0	0	0
POP034	ICE63	TueWa1-2	1	1	1	0
POP035	ICE63	Vash-1	1	1	1	1
POP036	ICE112	ICE1	1	0	0	0
POP037	ICE112	ICE29	1	0	0	0
POP038	ICE112	ICE73	1	0	0	0
POP039	ICE112	ICE75	1	0	1	0
POP040	ICE112	ICE107	1	0	0	0
POP041	ICE112	ICE120	1	0	0	0
POP042	ICE112	ICE150	1	0	0	0
POP043	ICE112	ICE153	1	1	1	0
POP044	ICE112	ICE163	1	0	0	0
POP045	ICE112	ICE173	1	0	0	0
POP046	ICE112	ICE226	1	1	1	0
POP047	ICE112	Don-0	0	0	0	0
POP048	ICE112	Ey15-2	1	0	0	0
POP049	ICE112	Mer-6	1	0	0	0
POP050	ICE112	Rue3-1-31	1	1	1	0
POP051	ICE112	Star-8	1	0	0	0
POP052	ICE112	Tuescha9	0	0	0	0
POP053	ICE112	Yeg-1	1	0	0	0
POP054	ICE169	ICE21	1	0	0	0
POP055	ICE169	ICE60	1	0	0	0
POP056	ICE169	ICE61	0	0	0	0
POP057	ICE169	ICE79	1	0	0	0
POP058	ICE169	ICE97	1	1	1	0
POP059	ICE169	ICE98	1	1	1	0
POP060	ICE169	ICE112	1	0	0	0
POP061	ICE169	ICE150	1	0	0	0
POP062	ICE169	ICE173	0	0	0	0
POP063	ICE169	Bak-7	1	1	1	1
POP064	ICE169	Cdm-0	1	1	1	1
POP065	ICE169	Lag2.2	1	0	0	0
POP066	ICE169	Nie1-2	1	1	1	0
POP067	ICE169	Ped-0	1	1	1	0
POP068	ICE169	Sha	1	0	0	0
POP069	ICE169	Vie-0	1	0	1	0
POP070	ICE169	WalhaesB4	1	0	0	0
POP071	Bak-2	ICE1	1	0	1	0
POP072	Bak-2	ICE7	1	0	0	0
POP073	Bak-2	ICE36	1	0	0	0
POP074	Bak-2	ICE50	1	0	0	0
POP075	Bak-2	ICE71	1	0	0	0
POP076	Bak-2	ICE79	1	1	1	0
POP077	Bak-2	ICE93	1	1	1	0
POP078	Bak-2	ICE120	1	1	1	0
POP079	Bak-2	ICE138	1	0	0	0
POP080	Bak-2	ICE152	1	0	0	0
POP081	Bak-2	ICE169	1	0	0	0
POP082	Bak-2	Ey15-2	1	0	1	0
POP083	Bak-2	Istisu-1	1	0	0	0
POP084	Bak-2	Koch-1	1	1	1	0
POP085	Bak-2	Leo-1	1	1	1	0
POP086	Bak-2	Mer-6	1	0	0	0
POP087	Bak-2	TueV13	1	0	0	0
POP088	Bak-2	Vash-1	1	1	1	0
POP089	Ey15-2	ICE60	1	0	0	0
POP090	Ey15-2	ICE61	0	0	0	0
POP091	Ey15-2	ICE63	1	0	0	0
POP092	Ey15-2	ICE104	1	0	0	0
POP093	Ey15-2	ICE106	1	0	0	0
POP094	Ey15-2	ICE111	1	0	0	0
POP095	Ey15-2	ICE127	0	0	0	0
POP096	Ey15-2	ICE181	0	0	0	0
POP097	Ey15-2	ICE216	1	0	0	0
POP098	Ey15-2	Fei-0	1	0	0	0
POP099	Ey15-2	Kastel-1	1	0	0	0
POP100	Ey15-2	Leo-1	1	1	1	1
POP101	Ey15-2	Lerik1-3	1	0	0	0
POP102	Ey15-2	Nemrut-1	1	1	1	0
POP103	Ey15-2	Nie1-2	1	0	0	0
POP104	Ey15-2	Qui-0	1	0	0	0
POP105	Ey15-2	Rue3-1-31	1	0	0	0
POP106	Ey15-2	Sha	1	0	1	0
POP107	Ey15-2	WalhaesB4	1	0	0	0
POP108	Nie1-2	ICE49	1	0	0	0
POP109	Nie1-2	ICE63	1	0	0	0
POP110	Nie1-2	ICE72	1	0	0	0
POP111	Nie1-2	ICE98	1	0	0	0
POP112	Nie1-2	ICE102	1	0	0	0
POP113	Nie1-2	ICE112	1	0	0	0
POP114	Nie1-2	ICE127	1	0	0	0
POP115	Nie1-2	ICE134	1	0	0	0
POP116	Nie1-2	ICE173	1	0	0	0
POP117	Nie1-2	ICE216	1	0	0	0
POP118	Nie1-2	Fei-0	1	0	0	0
POP119	Nie1-2	Kastel-1	1	0	0	0
POP120	Nie1-2	Leo-1	1	0	0	0
POP121	Nie1-2	Lerik1-3	1	0	0	0
POP122	Nie1-2	Rue3-1-31	1	0	0	0
POP123	Nie1-2	TueSB30-3	1	0	0	0
POP124	Nie1-2	TueWa1-2	1	0	0	0
POP125	Nie1-2	Xan-1	1	0	0	0
POP128	ICE1	ICE60	1	0	1	0
POP129	ICE1	ICE138	1	1	1	0
POP130	ICE1	ICE152	1	0	1	0
POP131	ICE1	ICE163	1	0	1	0
POP132	ICE1	Nie1-2	0	0	0	0
POP133	ICE1	Yeg-1	1	0	0	0
POP134	ICE7	ICE102	1	0	0	0
POP135	ICE7	ICE106	1	0	1	0
POP136	ICE7	Don-0	1	0	1	0
POP137	ICE7	Fei-0	0	0	0	0
POP138	ICE7	TueWa1-2	1	0	1	0
POP139	ICE21	ICE213	1	0	0	0
POP140	ICE21	ICE216	1	0	0	0
POP141	ICE21	Ey15-2	1	0	0	0
POP142	ICE21	Koch-1	1	0	0	0
POP143	ICE21	Star-8	1	0	0	0
POP144	ICE21	WalhaesB4	1	0	0	0
POP145	ICE21	Yeg-1	1	0	0	0
POP146	ICE29	ICE63	1	0	1	0
POP147	ICE29	ICE92	1	0	0	0
POP148	ICE29	ICE150	0	0	0	0
POP149	ICE29	Del-10	1	0	0	0
POP150	ICE29	Qui-0	1	0	0	0
POP151	ICE29	Star-8	1	1	1	0
POP152	ICE29	WalhaesB4	0	0	0	0
POP153	ICE50	ICE1	1	0	0	0
POP154	ICE50	ICE79	0	0	0	0
POP155	ICE50	ICE153	0	0	0	0
POP155.2	ICE50	ICE153	1	0	1	0
POP156	ICE50	ICE163	1	0	0	0
POP157	ICE50	Bak-2	0	0	0	0
POP158	ICE50	Dog-4	0	0	0	0
POP159	ICE50	Ey15-2	1	0	0	0
POP160	ICE50	Mer-6	1	0	1	0
POP161	ICE60	ICE1	1	1	1	0
POP162	ICE60	ICE49	0	0	0	0
POP163	ICE60	ICE98	0	0	0	0
POP164	ICE60	ICE104	1	0	0	0
POP165	ICE60	ICE138	0	0	0	0
POP166	ICE60	Agu-1	0	0	0	0
POP167	ICE60	Lerik1-3	0	0	0	0
POP168	ICE60	Yeg-1	1	0	0	0
POP169	ICE61	ICE106	1	0	0	0
POP170	ICE61	ICE127	1	0	0	0
POP171	ICE61	ICE150	1	0	0	0
POP172	ICE61	Fei-0	1	0	0	0
POP173	ICE61	Lerik1-3	1	0	0	0
POP174	ICE61	Pra-6	0	0	0	0
POP175	ICE61	Qui-0	1	1	1	0
POP176	ICE70	ICE49	1	0	0	0
POP177	ICE70	ICE50	1	0	0	0
POP178	ICE70	ICE98	1	0	1	0
POP179	ICE70	Cdm-0	1	0	1	0
POP180	ICE70	TueSB30-3	1	0	0	0
POP181	ICE72	ICE71	0	0	0	0
POP182	ICE72	ICE75	0	0	0	0
POP183	ICE72	ICE111	1	0	1	0
POP184	ICE72	ICE228	0	0	0	0
POP185	ICE72	Agu-1	1	0	0	0
POP186	ICE72	Leo-1	1	0	0	0
POP187	ICE72	WalhaesB4	1	0	0	0
POP188	ICE72	Xan-1	0	0	0	0
POP189	ICE73	ICE49	1	0	0	0
POP190	ICE73	ICE97	0	0	0	0
POP191	ICE73	ICE106	1	0	0	0
POP192	ICE73	ICE212	0	0	0	0
POP193	ICE73	Bak-2	0	0	0	0
POP194	ICE73	Fei-0	1	0	0	0
POP195	ICE73	Nie1-2	1	0	0	0
POP196	ICE73	Ped-0	0	0	0	0
POP197	ICE75	ICE60	0	0	0	0
POP198	ICE75	ICE91	1	1	1	0
POP199	ICE75	ICE119	1	0	0	0
POP200	ICE75	ICE150	0	0	0	0
POP201	ICE75	Bak-7	1	1	1	0
POP202	ICE75	Cdm-0	1	0	0	0
POP203	ICE79	ICE93	1	0	0	0
POP204	ICE79	ICE98	1	1	1	0
POP205	ICE79	ICE104	0	0	0	0
POP206	ICE79	ICE153	1	1	1	0
POP207	ICE79	Ey15-2	1	0	0	0
POP208	ICE79	Koch-1	1	0	0	0
POP209	ICE79	Nie1-2	1	0	0	0
POP210	ICE79	TueV13	0	0	0	0
POP211	ICE79	WalhaesB4	1	0	0	0
POP212	ICE91	ICE7	1	1	1	0
POP213	ICE91	ICE33	0	0	0	0
POP214	ICE91	Ey15-2	1	0	0	0
POP215	ICE91	Fei-0	1	0	0	0
POP216	ICE91	HKT2.4	1	0	0	0
POP217	ICE91	Nie1-2	0	0	0	0
POP218	ICE91	TueSB30-3	1	0	1	0
POP219	ICE91	TueV13	0	0	0	0
POP220	ICE92	ICE49	1	0	0	0
POP221	ICE92	ICE60	1	0	0	0
POP222	ICE92	ICE75	1	0	0	0
POP223	ICE92	ICE130	1	0	0	0
POP224	ICE92	ICE134	1	0	0	0
POP225	ICE92	Ey15-2	1	0	0	0
POP226	ICE93	ICE7	1	0	0	0
POP227	ICE93	ICE102	1	0	0	0
POP228	ICE93	ICE106	1	0	0	0
POP229	ICE93	ICE112	1	0	0	0
POP230	ICE93	ICE127	1	0	0	0
POP231	ICE93	ICE173	1	0	0	0
POP232	ICE93	ICE216	0	0	0	0
POP233	ICE93	Star-8	1	0	0	0
POP234	ICE97	ICE29	1	0	0	0
POP235	ICE97	ICE36	1	0	1	0
POP236	ICE97	ICE130	1	0	0	0
POP237	ICE97	ICE181	1	0	1	0
POP238	ICE97	ICE216	1	0	0	0
POP239	ICE97	Nemrut-1	1	0	0	0
POP240	ICE97	Qui-0	1	0	0	0
POP241	ICE97	Sha	1	0	0	0
POP242	ICE98	ICE29	1	0	0	0
POP243	ICE98	ICE104	1	0	0	0
POP244	ICE98	ICE107	1	0	0	0
POP245	ICE98	ICE228	1	0	0	0
POP246	ICE98	Bak-7	1	0	0	0
POP247	ICE98	Mer-6	1	0	0	0
POP248	ICE98	Vash-1	1	0	0	0
POP249	ICE98	Yeg-1	1	0	0	0
POP250	ICE102	ICE21	1	0	0	0
POP251	ICE102	ICE29	1	0	0	0
POP252	ICE102	ICE98	1	0	0	0
POP253	ICE102	ICE111	1	0	0	0
POP254	ICE102	ICE138	0	0	0	0
POP255	ICE102	ICE212	1	0	0	0
POP256	ICE102	Nie1-2	1	0	1	0
POP257	ICE104	ICE21	1	0	0	0
POP258	ICE104	ICE70	1	0	0	0
POP259	ICE104	ICE71	0	0	0	0
POP260	ICE104	ICE153	0	0	0	0
POP261	ICE104	ICE226	1	0	0	0
POP262	ICE104	Sha	1	0	0	0
POP263	ICE104	Star-8	0	0	0	0
POP264	ICE104	TueWa1-2	1	0	0	0
POP265	ICE106	ICE36	0	0	0	0
POP266	ICE106	ICE50	0	0	0	0
POP267	ICE106	ICE61	0	0	0	0
POP268	ICE106	ICE93	0	0	0	0
POP269	ICE106	ICE130	0	0	0	0
POP270	ICE106	ICE138	0	0	0	0
POP271	ICE106	ICE153	1	0	0	0
POP272	ICE106	ICE226	1	0	0	0
POP273	ICE107	ICE130	1	0	0	0
POP274	ICE107	ICE173	1	0	0	0
POP275	ICE107	ICE216	0	0	0	0
POP276	ICE107	Bak-7	1	0	1	0
POP277	ICE107	Lag2.2	0	0	0	0
POP278	ICE107	Leo-1	1	0	0	0
POP279	ICE107	Nemrut-1	1	0	0	0
POP280	ICE107	TueV13	0	0	0	0
POP281	ICE111	ICE7	0	0	0	0
POP282	ICE111	ICE21	1	0	0	0
POP283	ICE111	ICE63	1	0	0	0
POP284	ICE111	ICE104	0	0	0	0
POP285	ICE111	ICE112	0	0	0	0
POP286	ICE111	ICE134	0	0	0	0
POP287	ICE111	WalhaesB4	1	0	0	0
POP287.2	ICE111	WalhaesB4	0	0	0	0
POP288	ICE119	ICE21	1	0	0	0
POP289	ICE119	ICE50	1	0	0	0
POP290	ICE119	ICE60	1	0	0	0
POP291	ICE119	ICE134	1	0	1	0
POP292	ICE119	Bak-7	1	0	0	0
POP293	ICE119	Cdm-0	0	0	0	0
POP294	ICE119	Del-10	1	0	0	0
POP295	ICE119	Ey15-2	1	0	0	0
POP296	ICE119	HKT2.4	0	0	0	0
POP297	ICE120	ICE60	0	0	0	0
POP298	ICE120	ICE70	0	0	0	0
POP299	ICE120	ICE71	0	0	0	0
POP300	ICE120	ICE73	0	0	0	0
POP301	ICE120	ICE106	0	0	0	0
POP302	ICE120	ICE112	1	0	1	0
POP303	ICE120	Istisu-1	0	0	0	0
POP304	ICE120	Lag2.2	1	0	0	0
POP305	ICE130	ICE102	0	0	0	0
POP306	ICE130	ICE119	1	0	0	0
POP307	ICE130	Lag2.2	1	0	1	0
POP308	ICE130	Leo-1	1	0	0	0
POP309	ICE130	Ped-0	0	0	0	0
POP310	ICE130	Qui-0	1	0	0	0
POP311	ICE130	Vash-1	1	0	0	0
POP312	ICE130	WalhaesB4	1	0	1	0
POP313	ICE134	ICE21	1	0	1	0
POP314	ICE134	ICE71	1	0	1	0
POP315	ICE134	ICE73	1	0	0	0
POP316	ICE134	ICE152	1	0	1	0
POP317	ICE134	HKT2.4	1	0	0	0
POP318	ICE134	Mer-6	0	0	0	0
POP319	ICE134	Xan-1	1	0	0	0
POP320	ICE134	Yeg-1	1	0	0	0
POP321	ICE138	ICE36	1	0	1	0
POP322	ICE138	ICE71	1	0	0	0
POP323	ICE138	ICE93	1	0	0	0
POP324	ICE138	ICE104	1	0	0	0
POP325	ICE138	ICE226	1	0	0	0
POP326	ICE138	Nemrut-1	1	0	0	0
POP327	ICE138	Ped-0	1	0	0	0
POP328	ICE138	Star-8	1	0	1	0
POP329	ICE150	ICE91	1	0	0	0
POP330	ICE150	ICE97	1	0	0	0
POP331	ICE150	Agu-1	1	0	1	0
POP332	ICE150	HKT2.4	1	0	0	0
POP333	ICE150	Lag2.2	1	0	0	0
POP334	ICE150	Leo-1	1	0	0	0
POP335	ICE150	Vash-1	1	0	0	0
POP336	ICE150	Xan-1	1	0	0	0
POP337	ICE152	ICE97	1	0	0	0
POP338	ICE152	ICE163	1	0	0	0
POP339	ICE152	ICE173	1	0	0	0
POP340	ICE152	ICE228	1	0	0	0
POP341	ICE152	Rue3-1-31	1	0	0	0
POP342	ICE152	Star-8	1	1	1	0
POP343	ICE152	TueWa1-2	1	0	0	0
POP344	ICE152	Yeg-1	1	0	0	0
POP345	ICE153	ICE1	1	1	1	0
POP346	ICE153	ICE73	1	0	1	0
POP347	ICE153	ICE79	1	0	0	0
POP348	ICE153	ICE111	1	0	0	0
POP349	ICE153	ICE127	1	0	0	0
POP350	ICE153	Mer-6	0	0	0	0
POP351	ICE153	TueV13	1	1	1	0
POP352	ICE153	Vash-1	1	0	1	0
POP353	ICE173	ICE7	1	0	0	0
POP354	ICE173	ICE50	1	0	1	0
POP355	ICE173	ICE70	1	0	0	0
POP356	ICE173	ICE104	1	0	0	0
POP357	ICE173	ICE111	1	0	0	0
POP358	ICE173	ICE150	1	0	0	0
POP359	ICE173	Lag2.2	1	0	0	0
POP360	ICE173	Star-8	1	0	1	0
POP361	ICE181	ICE60	1	0	1	0
POP362	ICE181	ICE61	1	0	0	0
POP363	ICE181	ICE71	1	0	1	0
POP364	ICE181	ICE120	1	0	0	0
POP365	ICE181	ICE152	1	1	1	0
POP366	ICE181	ICE153	1	1	1	0
POP367	ICE181	ICE212	1	0	1	0
POP368	ICE181	Nie1-2	1	0	0	0
POP369	ICE212	ICE104	0	0	0	0
POP370	ICE212	ICE106	1	0	0	0
POP371	ICE212	ICE119	1	0	0	0
POP372	ICE212	ICE127	1	0	0	0
POP373	ICE212	ICE150	1	0	0	0
POP374	ICE212	Ey15-2	1	0	0	0
POP375	ICE212	HKT2.4	1	0	1	0
POP376	ICE212	Lerik1-3	1	0	0	0
POP377	ICE213	ICE21	1	0	0	0
POP378	ICE213	ICE29	1	0	0	0
POP379	ICE213	ICE79	1	0	0	0
POP380	ICE213	ICE106	1	0	0	0
POP381	ICE213	ICE111	1	0	0	0
POP382	ICE213	ICE130	0	0	0	0
POP383	ICE213	Ey15-2	1	0	0	0
POP384	ICE216	ICE36	1	0	0	0
POP385	ICE216	ICE79	1	0	0	0
POP386	ICE216	ICE102	1	0	0	0
POP387	ICE216	ICE104	1	0	0	0
POP388	ICE216	ICE107	1	0	0	0
POP389	ICE216	ICE153	1	0	0	0
POP390	ICE216	Kastel-1	1	0	0	0
POP391	ICE216	Ped-0	1	0	0	0
POP392	ICE228	ICE73	0	0	0	0
POP393	ICE228	ICE152	1	0	0	0
POP394	ICE228	ICE163	1	1	1	0
POP395	ICE228	Bak-2	1	0	0	0
POP396	ICE228	HKT2.4	1	0	0	0
POP397	ICE228	Lag2.2	1	1	1	0
POP398	ICE228	Nie1-2	1	0	0	0
POP399	Agu-1	ICE29	1	0	0	0
POP400	Agu-1	ICE150	1	0	1	0
POP401	Agu-1	ICE153	1	0	1	0
POP402	Agu-1	ICE163	1	0	0	0
POP403	Agu-1	Bak-2	1	0	0	0
POP404	Agu-1	Ey15-2	1	0	0	0
POP405	Agu-1	Yeg-1	0	0	0	0
POP406	Bak-7	ICE71	0	0	0	0
POP407	Bak-7	ICE152	1	0	0	0
POP408	Bak-7	ICE163	0	0	0	0
POP409	Bak-7	Bak-2	0	0	0	0
POP410	Bak-7	Kastel-1	1	0	0	0
POP411	Bak-7	Leo-1	1	0	0	0
POP412	Bak-7	Ped-0	0	0	0	0
POP413	Bak-7	Vash-1	1	0	0	0
POP414	Cdm-0	ICE93	1	0	0	0
POP415	Cdm-0	ICE104	1	0	0	0
POP416	Cdm-0	ICE120	1	0	0	0
POP417	Cdm-0	ICE163	1	0	0	0
POP418	Cdm-0	ICE169	1	0	0	0
POP419	Cdm-0	Mer-6	1	0	0	0
POP420	Cdm-0	Nie1-2	1	0	0	0
POP421	Cdm-0	TueWa1-2	1	0	0	0
POP422	Del-10	ICE36	0	0	0	0
POP423	Del-10	ICE75	1	0	0	0
POP424	Del-10	ICE79	1	0	0	0
POP425	Del-10	ICE97	1	0	0	0
POP426	Del-10	Don-0	1	0	0	0
POP427	Del-10	Fei-0	1	0	0	0
POP428	Del-10	Ped-0	1	0	0	0
POP429	Del-10	Yeg-1	1	0	1	0
POP430	Dog-4	ICE29	1	0	0	0
POP431	Dog-4	ICE33	1	0	0	0
POP432	Dog-4	ICE97	1	0	0	0
POP433	Dog-4	ICE119	1	0	0	0
POP434	Dog-4	ICE138	1	0	0	0
POP435	Dog-4	Agu-1	1	0	0	0
POP436	Dog-4	Ey15-2	1	0	0	0
POP437	Dog-4	Sha	1	0	0	0
POP438	Don-0	ICE70	1	0	0	0
POP439	Don-0	ICE71	1	0	0	0
POP440	Don-0	ICE75	1	0	1	0
POP441	Don-0	ICE79	1	0	0	0
POP442	Don-0	ICE102	1	1	1	0
POP443	Don-0	ICE107	1	0	1	0
POP444	Don-0	ICE138	1	0	0	0
POP445	Don-0	ICE163	1	0	0	0
POP446	Fei-0	ICE21	0	0	0	0
POP447	Fei-0	ICE49	1	0	0	0
POP448	Fei-0	ICE50	1	0	0	0
POP449	Fei-0	ICE169	1	0	0	0
POP450	Fei-0	ICE228	1	0	0	0
POP451	Fei-0	Bak-7	0	0	0	0
POP452	Fei-0	Cdm-0	1	0	0	0
POP453	Fei-0	Ey15-2	1	0	0	0
POP454	HKT2.4	ICE49	1	0	1	0
POP455	HKT2.4	ICE60	1	0	0	0
POP456	HKT2.4	ICE63	1	0	0	0
POP457	HKT2.4	Cdm-0	1	0	0	0
POP458	HKT2.4	Del-10	1	0	0	0
POP459	HKT2.4	Istisu-1	1	0	0	0
POP460	HKT2.4	Rue3-1-31	1	0	0	0
POP461	HKT2.4	Vie-0	1	0	0	0
POP462	Istisu-1	ICE29	1	1	1	0
POP463	Istisu-1	ICE92	1	0	0	0
POP464	Istisu-1	ICE169	1	0	0	0
POP465	Istisu-1	ICE212	1	1	1	0
POP466	Istisu-1	ICE213	1	0	0	0
POP467	Istisu-1	Lag2.2	1	0	0	0
POP468	Istisu-1	Nie1-2	0	0	0	0
POP469	Koch-1	ICE7	1	0	0	0
POP470	Koch-1	ICE33	1	0	0	0
POP471	Koch-1	ICE98	1	0	0	0
POP472	Koch-1	ICE119	1	0	0	0
POP473	Koch-1	ICE134	1	0	0	0
POP474	Koch-1	ICE213	1	0	0	0
POP475	Koch-1	Koch-1	0	0	0	0
POP476	Koch-1	WalhaesB4	1	0	0	0
POP476.2	Koch-1	WalhaesB4	0	0	0	0
POP477	Mer-6	ICE49	1	0	0	0
POP478	Mer-6	ICE60	0	0	0	0
POP479	Mer-6	ICE91	1	0	0	0
POP480	Mer-6	ICE98	1	0	0	0
POP480.2	Mer-6	ICE98	0	0	0	0
POP481	Mer-6	Cdm-0	1	0	0	0
POP482	Mer-6	Fei-0	1	0	0	0
POP483	Mer-6	TueWa1-2	1	1	1	0
POP484	Mer-6	WalhaesB4	1	0	0	0
POP485	Nemrut-1	ICE21	1	0	0	0
POP486	Nemrut-1	ICE79	1	1	1	0
POP487	Nemrut-1	ICE92	1	0	0	0
POP488	Nemrut-1	ICE212	0	0	0	0
POP488.2	Nemrut-1	ICE212	1	0	1	0
POP489	Nemrut-1	Leo-1	1	0	0	0
POP490	Nemrut-1	Nemrut-1	0	0	0	0
POP491	Nemrut-1	Nie1-2	1	0	0	0
POP492	Pra-6	ICE79	1	0	1	0
POP493	Pra-6	Agu-1	1	1	1	0
POP494	Pra-6	Fei-0	1	0	0	0
POP495	Pra-6	Kastel-1	1	0	0	0
POP496	Pra-6	Tuescha9	1	0	0	0
POP497	Pra-6	Vie-0	0	0	0	0
POP498	Pra-6	Xan-1	1	0	1	0
POP499	Pra-6	Yeg-1	1	0	0	0
POP500	Qui-0	ICE106	0	0	0	0
POP501	Qui-0	ICE181	0	0	0	0
POP502	Qui-0	Don-0	1	0	1	0
POP503	Qui-0	Rue3-1-31	1	0	0	0
POP504	Qui-0	Star-8	1	0	0	0
POP505	Qui-0	Tuescha9	1	0	1	0
POP506	Qui-0	TueWa1-2	1	0	0	0
POP507	Rue3-1-31	ICE29	1	0	0	0
POP508	Rue3-1-31	ICE60	0	0	0	0
POP509	Rue3-1-31	ICE97	1	0	0	0
POP510	Rue3-1-31	ICE153	1	0	0	0
POP511	Rue3-1-31	ICE163	1	0	0	0
POP512	Rue3-1-31	Dog-4	1	0	0	0
POP513	Rue3-1-31	Lag2.2	1	0	0	0
POP514	Rue3-1-31	Lerik1-3	1	0	0	0
POP515	Sha	ICE49	1	1	1	0
POP516	Sha	ICE106	1	0	0	0
POP517	Sha	Ey15-2	1	1	1	0
POP518	Sha	Lerik1-3	1	0	0	0
POP519	Sha	Nie1-2	1	0	0	0
POP520	Sha	Rue3-1-31	1	0	0	0
POP521	Sha	Star-8	1	1	1	0
POP522	Sha	TueWa1-2	1	0	0	0
POP523	Star-8	ICE49	1	0	0	0
POP524	Star-8	ICE104	1	1	1	0
POP525	Star-8	ICE106	1	1	1	0
POP526	Star-8	ICE130	1	1	1	0
POP527	Star-8	ICE228	1	0	1	0
POP528	Star-8	Cdm-0	1	0	0	0
POP529	Star-8	Fei-0	1	0	1	0
POP530	Star-8	Vie-0	1	1	1	0
POP531	TueSB30-3	ICE49	1	0	1	0
POP532	TueSB30-3	ICE61	1	0	0	0
POP533	TueSB30-3	ICE138	1	0	0	0
POP534	TueSB30-3	ICE152	1	0	0	0
POP535	TueSB30-3	Istisu-1	1	0	0	0
POP536	TueSB30-3	Nemrut-1	1	0	0	0
POP537	TueSB30-3	Pra-6	0	0	0	0
POP538	TueSB30-3	Qui-0	1	0	0	0
POP539	Tuescha9	ICE63	1	0	0	0
POP540	Tuescha9	ICE97	1	0	0	0
POP541	Tuescha9	ICE119	1	0	0	0
POP542	Tuescha9	ICE138	0	0	0	0
POP543	Tuescha9	ICE181	1	0	1	0
POP544	Tuescha9	ICE213	1	0	0	0
POP545	Tuescha9	Bak-2	1	0	0	0
POP546	Tuescha9	Koch-1	1	0	0	0
POP547	TueV13	ICE63	1	1	1	0
POP548	TueV13	ICE93	1	0	0	0
POP549	TueV13	ICE120	1	0	0	0
POP550	TueV13	ICE153	1	0	0	0
POP551	TueV13	Ey15-2	1	0	0	0
POP552	TueV13	Istisu-1	1	0	0	0
POP553	TueV13	Lerik1-3	1	0	0	0
POP554	TueV13	Ped-0	1	0	0	0
POP555	TueWa1-2	ICE60	1	0	0	0
POP556	TueWa1-2	ICE70	1	0	0	0
POP557	TueWa1-2	ICE71	1	0	0	0
POP558	TueWa1-2	ICE119	1	0	0	0
POP559	TueWa1-2	ICE130	1	0	0	0
POP560	TueWa1-2	ICE228	1	0	0	0
POP561	TueWa1-2	Fei-0	0	0	0	0
POP561.2	TueWa1-2	Fei-0	0	0	0	0
POP562	TueWa1-2	Vie-0	1	0	0	0
POP563	Vie-0	ICE93	1	0	0	0
POP564	Vie-0	ICE106	1	0	0	0
POP565	Vie-0	ICE138	1	0	0	0
POP566	Vie-0	ICE169	1	0	0	0
POP567	Vie-0	ICE216	1	0	0	0
POP568	Vie-0	Bak-2	1	0	0	0
POP569	Vie-0	Bak-7	1	0	0	0
POP570	Vie-0	Yeg-1	0	0	0	0
POP571	WalhaesB4	ICE61	1	0	0	0
POP572	WalhaesB4	ICE75	1	0	0	0
POP573	WalhaesB4	ICE152	1	0	0	0
POP574	WalhaesB4	Cdm-0	1	0	1	0
POP575	WalhaesB4	Nie1-2	1	0	0	0
POP576	WalhaesB4	Star-8	1	0	0	0
POP577	WalhaesB4	TueSB30-3	1	0	0	0
POP578	Yeg-1	ICE71	1	0	0	0
POP579	Yeg-1	ICE97	1	0	0	0
POP580	Yeg-1	ICE106	1	0	0	0
POP581	Yeg-1	Leo-1	1	0	0	0
POP582	Yeg-1	Lerik1-3	1	0	0	0
POP583	Yeg-1	Nie1-2	1	0	0	0
POP584	Yeg-1	Vie-0	0	0	0	0
POP585	Yeg-1	WalhaesB4	1	0	0	0
