# Supplementary material for: Transmission ratio distortion is frequent in Arabidopsis thaliana controlled crosses
Source: Heredity (Edinb). 2018 Jun 28;122(3):294–304. doi: 10.1038/s41437-018-0107-9 (PMC6169738; doi:10.1038/s41437-018-0107-9)
Supplement: Supplementary file 8 — Table S2 [file 41437_2018_107_MOESM8_ESM.xlsx]

## Sheet: Seymour 2017 TableS1
Parental ID	CS accession ID
Agu-1	CS76409
Bak-2	CS76392
Bak-7	CS76393
Cdm-0	CS76410
Del-10	CS76397
Dog-4	CS76386
Don-0	CS76411
Ey15-2	CS76399
Fei-0	CS76412
HKT2.4	CS76404
ICE1	CS76373
ICE102	CS76423
ICE104	CS76367
ICE106	CS76365
ICE107	CS76364
ICE111	CS76361
ICE112	CS76363
ICE119	CS76424
ICE120	CS76425
ICE127	CS76385
ICE130	CS76384
ICE134	CS76383
ICE138	CS76426
ICE150	CS76379
ICE152	CS76380
ICE153	CS76381
ICE163	CS76353
ICE169	CS76357
ICE173	CS76358
ICE181	CS76354
ICE21	CS76370
ICE212	CS76355
ICE213	CS76356
ICE216	CS76351
ICE226	CS76349
ICE228	CS76350
ICE29	CS76419
ICE33	CS76372
ICE36	CS76369
ICE49	CS76347
ICE50	CS76348
ICE60	CS76377
ICE61	CS76378
ICE63	CS76420
ICE7	CS76371
ICE70	CS76421
ICE71	CS76375
ICE72	CS76374
ICE73	CS76376
ICE75	CS76422
ICE79	CS76352
ICE91	CS76362
ICE92	CS76366
ICE93	CS76368
ICE97	CS76359
ICE98	CS76360
Istisu-1	CS76389
Kastel-1	CS76395
Koch-1	CS76396
Lag2.2	CS76390
Leo-1	CS76413
Lerik1-3	CS76388
Mer-6	CS76414
Nemrut-1	CS76398
Nie1-2	CS76402
Ped-0	CS76415
Pra-6	CS76416
Qui-0	CS76417
Rue3-1-31	CS76406
Sha	CS76382
Star-8	CS76400
TueSB30-3	CS76403
Tuescha-9	CS76401
TueV13	CS76407
TueWa1-2	CS76405
Vash-1	CS76391
Vie-0	CS76418
WalhaesB4	CS76408
Xan-1	CS76387
Yeg-1	CS76394
Set of 80	CS76427
