# Supplementary material for: Transmission ratio distortion is frequent in Arabidopsis thaliana controlled crosses
Source: Heredity (Edinb). 2018 Jun 28;122(3):294–304. doi: 10.1038/s41437-018-0107-9 (PMC6169738; doi:10.1038/s41437-018-0107-9)
Supplement: Supplementary file 9 — Table S3 [file 41437_2018_107_MOESM9_ESM.xlsx]

## Sheet: Sheet1
Table 2. Candidate intervals for distorted loci.
Interval refinement method	Population ID or Shared grandparent ID	Distorted chromosome	Interval start (Mb)	Interval stop (Mb)	Interval length (Mb)
K-mer analysis	POP007	Chromosome 1	20	27.75	7.75
K-mer analysis	POP026	Chromosome 5	11.3	15.05	3.75
K-mer analysis	POP035	Chromosome 1	13.35	17.95	4.6
K-mer analysis	POP063	Chromosome 3	1.7	7.35	5.65
K-mer analysis	POP064	Chromosome 5	NA	NA	NA
K-mer analysis	POP100	Chromosome 2	3.55	5	1.45
Bulked segregant analysis	Star-8	Chromosome 1	8.55314	10.5908	2.03761
Bulked segregant analysis	ICE49	Chromosome 1	21.4142	26.3622	4.94795
Bulked segregant analysis	ICE63	Chromosome 1	8.25377	25.007	16.7532
